# Supplementary material for: Dynamic changes in macrophage morphology during the progression of choroidal neovascularization in a laser-induced choroidal neovascularization mouse model
Source: BMC Ophthalmol. 2023 Oct 6;23:401. doi: 10.1186/s12886-023-03141-7 (PMC10559478; doi:10.1186/s12886-023-03141-7)
Supplement: Supplementary file 1 — Additional file 1. [file 12886_2023_3141_MOESM1_ESM.zip]

Archive with 11 entries (8 files):
- supplmentary material for fig4/
- supplmentary material for fig4/Fig 4c gap.jpg
- __MACOSX/
- __MACOSX/supplmentary material for fig4/
- __MACOSX/supplmentary material for fig4/._Fig 4c gap.jpg
- supplmentary material for fig4/.DS_Store
- __MACOSX/supplmentary material for fig4/._.DS_Store
- supplmentary material for fig4/Fig 4c arg1.jpg
- __MACOSX/supplmentary material for fig4/._Fig 4c arg1.jpg
- supplmentary material for fig4/Fig 4c iNOS.jpg
- __MACOSX/supplmentary material for fig4/._Fig 4c iNOS.jpg
